# Supplementary material for: Disruption of the mast cell carboxypeptidase A3 gene does not attenuate airway inflammation and hyperresponsiveness in two mouse models of asthma
Source: PLoS One. 2024 Apr 5;19(4):e0300668. doi: 10.1371/journal.pone.0300668 (PMC10997103; doi:10.1371/journal.pone.0300668)
Supplement: S1 File — (XLSX) [file pone.0300668.s003.xlsx]

## Sheet: Fig. 1
1B Resistance
Methacholine (mg/ml)	CPA -/- control (n = 8)			WT control (n = 8)			CPA-/- OVA (n = 11)			WT OVA (n = 14)
	Mean	SEM	N	Mean	SEM	N	Mean	SEM	N	Mean	SEM	N
0	0	0	8	0	0	8	0	0	11	0	0	14
3.1	22.2116	10.9683	8	15.9229	2.90862	8	23.6956	2.82129	11	27.503	5.12538	14
6.25	45.3436	10.9742	8	35.8592	5.33028	8	69.5454	8.27998	11	95.7549	13.8699	14
12.5	65.1224	11.8145	8	69.4612	11.2353	8	193.958	28.1988	11	211.171	34.8918	14
25	100.364	8.46715	8	162.366	27.5966	8	434.417	59.9943	11	460.39	88.4241	14
1C Compliance
Methacholine (mg/ml)	CPA -/- control (n = 8)			WT control (n = 8)			CPA-/- OVA (n = 11)			WT OVA (n = 14)
	Mean	SEM	N	Mean	SEM	N	Mean	SEM	N	Mean	SEM	N
0	0	0	8	0	0	8	0	0	11	0	0	14
3.1	-15.7331	7.45632	8	-7.04691	4.75208	8	-14.1851	1.21789	11	-17.6306	4.14197	14
6.25	-23.3448	7.17173	8	-9.08247	9.83545	8	-27.6843	2.27487	11	-36.1275	5.82392	14
12.5	-28.8374	6.56165	8	-18.9674	12.1365	8	-52.6685	4.45602	11	-53.475	7.30149	14
25	-36.3236	5.54877	8	-40.5563	10.4791	8	-75.737	3.94726	11	-69.0105	7.08515	14

## Sheet: Fig. 2
2A Total cells
WT control	WT OVA	CPA -/- control	CPA -/- OVA
0.51	15.81	2.04	3.23
1.19	9.52	1.071	4.08
0.85	5.44	8.67	8.84
3.23	3.4	2.21	5.61
0.51	20.4	1.19	4.59
0.799	7.31	1.02	6.46
1.19	7.48	1.53	5.1
1.02	10.54	0.51	9.86
0.85	9.52		1.02
1.7	6.97		13.94
	7.65		12.75
	6.46
	16.15
2B Eosinophils
WT control	WT OVA	CPA -/- control	CPA -/- OVA
0.001	8.86542	0	0.358889
0	3.71733	0	0.674087
0	2.48686	0	1.93143
0	1.85741	0	2.35976
0	11.016	0.0255	0.894156
0	3.29667	0	0.475583
0	2.59832	0	0.15
0	1.25851	0	0.979007
0	1.904		0.0278182
	0.316818		8.11
	0		4.68
	2.79933
	6.25
2C Macrophages
WT control	WT OVA	CPA -/- control	CPA -/- OVA
0.473571	4.28495	2.01022	2.37764
1.19	4.624	1.03753	3.05113
0.838816	2.38324	8.37359	4.53143
3.12467	1.16481	2.21	2.27071
0.733627	6.936	1.0285	3.04013
1.19	3.58333	0.96	4.16135
1.01184	4.33053	1.47	4.0125
0.82	4.77184	0.48	6.0139
1.6	6.0928		0.834545
	4.91068		2.77
	4.81667		4.75
	2.51222
	3.73
2D Lymphocytes
WT control	WT OVA	CPA -/- control	CPA -/- OVA
0.0303571	2.65963	0	0.493472
0	0.816	0.0167344	0.283826
0.0111842	0.569905	0.29641	1.18857
0.0351087	0.346296	0	0.845952
0.0217909	2.244	0.0765	0.596104
0	0.43	0.04	0.475583
0	0.551158	0.04	0.1125
0.02	1.36338	0.02	0.559433
0.1	1.2376		0.0649091
	0		2.13
	0		3.25
	1.07667
	2.43
2E Neutrophils
WT control	WT OVA	CPA -/- control	CPA -/- OVA
0.00607143	0	0.029781	0
0	0.362667	0.0167344	0.0709565
0	0	0	1.18857
0.0702174	0.0314815	0	0.133571
0.0435818	0.204	0.0595	0.0596104
0	0	0.02	1.34749
0.00816	0	0.03	0.825
0.01	3.14627	0	2.30766
0	0.2856		0.0927273
	1.7425		0.92
	2.83333		0.07
	0.0717778
	3.73

## Sheet: Fig. 3
3B Mast cells
WT control	WT OVA	CPA3-/- control	CPA3-/- OVA
7	16	10	7
7	7	9	15
18	5	12	9
11	15	12	11
5	10	10	10
7	8	11	9
14	11
15
5
3C Mast cells (pooled data)
WT + CPA3-/- control	WT + CPA3-/- OVA
7	16
7	7
18	5
11	15
5	10
7	8
14	11
15	7
5	15
10	9
9	11
12	10
12	9
10
11
3D Degranulation score
WT control	WT OVA	CPA3-/- control	CPA3-/- OVA
2	3	2	2
2	2	2	3
2	2	1	3
1	3	2	3
2	3	2	2
2	2	2	2
3	3
3
0
3E Degranulation score (pooled data)
WT + CPA3-/- control	WT + CPA3-/- OVA
2	3
2	2
2	2
1	3
2	3
2	2
3	3
3	2
0	3
2	3
2	3
1	2
2	2
2
2

## Sheet: Fig. 4
4B PAS+
WT control	WT OVA	CPA -/- control	CPA -/- OVA
0.024253	0.309373	0.0112581	0.350543
0.065286	0.270785	0.0171774	0.116041
0.021681	0.220354	0.00594191	0.153264
0.0414865	0.206898	0.047792	0.140021
0.0789358	0.16928	0.011067	0.142616
0.023868	0.173159	0.005092	0.053637
0.014165	0.143184		0.12625
0.023262	0.133475		0.116843
0.008062	0.144306		0.176487
0.008823	0.0726621		0.156228
	0.089393
	0.101715
	0.138668
4C ASM
WT control	WT OVA	CPA-/- control	CPA-/- OVA
9.51	15.36	7.83	10.9
8.52	13.79	9.39	12.61
9.53	13.67	10.17	15.32
7.84	11.15	8.17	14.62
6.52	14.06	7.5	12.79
13.9	13.78	6.79	16.21
8.43	15.54	8.27	12.19
8.07	15.52		14.76
9.65	18.54		20.11
6.91	15.34		12.46
10.34	12.98		15.16
9.65	13.2		16.68
5.91	16.13
4D IL-33
WT PBS	WT OVA	CPA-/- PBS	CPA-/- OVA
92.27	152.91	65.608	150.87
126.46	299.19	69.616	175.94
197.75	70.74	104.34	201.89
65.608	120.31	48.155	77.859
95.225	111.75	163.36	277.86
69.616	187.13	157.36	352.48
134.63	292.44	178.27	180.98
39.648	863.32		83.135
			120.75
			415.96
			164.95
4E IL-4
WT control	WT OVA	CPA-/- control	CPA-/- OVA
127.37	120.34	40.1865	209.36
103.47	71.796	42.8211	52.161
46.019	45.045	50.0635	74.507
60.593	117.51	89.0374	226.99
108.18	85.567	187.878	46.854
61.44	43.932	155.043	54.263
64.268	33.971	37.8343	59.747
159.36	54.825		64.551
66.535	35.763		68.238
	62.288		183.13
	40.741		50.762
	50.902

## Sheet: Fig. 5
Fig 5 IgE-OVA
WT control	WT OVA	CPA-/- control	CPA-/- OVA
0	121.385	0	4.89113
0	191.206	0	7.80098
0	15.409	0	34.2663
0	95.6202	0	29.5706
0	278.271	0	15.4788
0	66.6196	0	20.9971
0	122.073	0	11.5907
0	20.1099	0	46.0989
0	148.472		4.61891
	1.98786		199.53
	0		152.564
	32.9783
	49.4122

## Sheet: Fig. 6
6B resistance
Methacholine (mg/ml)	WT PBS			WT HDM 25 ug			CPA-/- PBS			CPA-/- HDM 25 ug
	Mean	SEM	N	Mean	SEM	N	Mean	SEM	N	Mean	SEM	N
0	0	0	8	0	0	13	0	0	8	0	0	12
3.1	19.4629	4.20351	8	19.2534	2.47341	13	20.2122	2.78926	8	27.0519	5.08152	12
6.25	39.2674	7.27717	8	70.4867	11.6983	13	41.4062	4.11657	8	60.9045	9.45676	12
12.5	58.9435	9.66897	8	171.468	20.5204	13	55.9344	5.98225	8	164.197	38.761	12
25	108.561	22.5463	8	443.871	65.1986	13	100.255	5.77895	8	355.715	86.3925	12
6C compliance
Methacholine (mg/ml)	WT PBS			WT HDM 25 ug			CPA-/- PBS			CPA-/- HDM 25 ug
	Mean	SEM	N	Mean	SEM	N	Mean	SEM	N	Mean	SEM	N
0	0	0	8	0	0	13	0	0	8	0	0	12
3.1	-13.4203	4.44638	8	-14.6296	2.08854	13	-9.86308	1.29628	8	-18.3526	3.13032	12
6.25	-18.7188	5.25116	8	-32.1707	5.9185	13	-14.5778	1.24683	8	-27.2387	4.57573	12
12.5	-25.3078	5.6204	8	-56.7538	5.27148	13	-17.7747	1.92951	8	-43.0314	10.7617	12
25	-34.175	7.42534	8	-74.6352	6.07637	13	-25.1427	2.22774	8	-62.2349	10.069	12

## Sheet: Fig. 7
7A Total cells
WT control	WT HDM	CPA-/- control	CPA-/- HDM
1.581	13.43	1.02	18.87
1.003	27.88	2.04	7.82
0.85	14.11	1.36	24.48
1.19	19.89	1.02	14.45
0.85	7.99	1.36	11.73
0.68	17.51		18.7
0.68	10.03		18.02
1.36	11.73		33.49
1.19	13.94		10.54
	29.92
	12.92
	19.55
7B Eosinophils
WT control	WT HDM	CPA-/- control	CPA-/- HDM
0	5.55894	0	9.657
0.0143286	14.3319	0	4.08658
0.00454546	8.63448	0	18.36
0	12.2956	0	7.09202
0	4.29177	0	7.30212
0	8.5246		9.9292
0	4.21897		7.97039
0	6.21		16.101
0	6.01727		5.35455
	12.2806
	8.11439
	12.0071
7C Macrophages
WT control	WT HDM	CPA-/- control	CPA-/- HDM
0.7378	5.26377	0.970485	3.996
0.909864	5.37446	2.00039	2.11897
0.786364	3.10631	1.34786	3.06
1.03478	3.61636	1.01184	3.01411
0.808738	1.41537	1.36	3.26265
0.595	3.91671		2.15133
0.620583	3.10452		7.16179
1.31099	2.51357		9.01654
1.16167	5.11468		1.97273
	8.48478
	2.36341
	4.31024
7D Lymphocytes
WT control	WT HDM	CPA-/- control	CPA-/- HDM
0.2108	2.5089	0.0297087	4.551
0.0286571	7.94972	0.0198058	1.21084
0.0181818	2.36922	0.0121429	2.907
0.0931304	3.68869	0	4.34387
0.0330097	1.55234	0	1.08755
0.0392308	3.45592		3.97168
0.0330097	2.14929		2.31026
0.0122522	2.95714		6.2257
0.0283333	2.60748		2.81818
	3.79582
	1.96951
	3.07874
7E Neutrophils
WT control	WT HDM	CPA-/- control	CPA-/- HDM
0.6324	0.0983883	0.0198058	0.666
0.05015	0.223936	0.0198058	0.403613
0.0409091	0	0	0.153
0.062087	0.289309	0.00816	0
0.00825243	0.730514	0	0.0776821
0.0457692	1.61276		2.64779
0.0264078	0.557222		0.577564
0.0367568	0.0492857		2.1468
0	0.200575		0.394545
	5.35881
	0.472683
	0.153937

## Sheet: Fig. 8
8B Mast cells
WT control	WT HDM	CPA3-/- control	CPA3-/- HDM
11	11	12	11
13	12	10	10
11	16	10	13
6	17	3	19
8	7	9	12
	16		17
	12		16
	16		21
	13		13
	17		19
			10
			22
8C Mast cells (pooled data)
WT + CPA3-/- control	WT + CPA3-/- HDM
11	11
13	12
11	16
6	17
8	7
12	16
10	12
10	16
3	13
9	17
	11
	10
	13
	19
	12
	17
	16
	21
	13
	19
	10
	22
8D Degranulation score
WT control	WT HDM	CPA3-/- control	CPA3-/- HDM
1	2	2	3
2	2	1	3
1	3	1	2
0	2	0	3
2	2	1	1
	3		2
	1		2
	2		3
	3		1
	3		3
			1
			2
8E Degranulation score (pooled data)
WT + CPA3-/- control	WT + CPA3-/- HDM
1	2
2	2
1	3
0	2
2	2
2	3
1	1
1	2
0	3
1	3
	3
	3
	2
	3
	1
	2
	2
	3
	1
	3
	1
	2

## Sheet: Fig. 9
Fig 9B PAS
WT control	WT HDM	CPA-/- control	CPA-/- HDM
0.007667	0.178767	0.0155175	0.208361
0.008413	0.185387	0.006477	0.224057
0.0137975	0.144341	0.020965	0.18579
0.0182173	0.160975	0.011548	0.215148
0.0130919	0.13534	0.148402	0.13593
0.0164136	0.156209	0.0155651	0.141253
0.007756	0.213381	0.0264749	0.143538
0.012527	0.20544	0.0341531	0.143533
0.012396	0.167579		0.161248
0.0325498	0.161474		0.175032
0.0434036	0.190889		0.190369
	0.179859		0.170552
	0.178174
Fig 9C ASM
WT control	WT HDM	CPA-/- control	CPA-/- HDM
4.07	12.65	6.16	15.1
7.34	11.05	6.1	13.29
12.54	9.04	10.74	13.04
10.45	10.71	11.81	15.06
11.21	9.66	9.83	11.02
8.67	10.2	9.34	14.47
10.93	9.32	10.32	12.46
9.95	11.91	17.11	15.22
12.46	9.52	16.2	17.03
8.55	15.28	9.7	16.46
12.68	12.39	11.11	16.16
	15.26	8.98	15.97
	19.61		17.05
	19.03		22.62
	20.21		21.86
	18.25		20.16
	18.06		19.67
	19.42		18.4
			17.74
			21.91
			22.18
Fig 9D IL-33
WT control	WT HDM	CPA-/- control	CPA-/- HDM
123.02	854	67.658	4127.8
183.02	438.24	382.73	3313.8
154.14	975.29	271.64	1987.2
42.421	1047.3	105.41	2061
221.03	3403.4	393.88	1980
195.61	2900.7	219.86	3564.9
135.3	175.2	287.63	3084.7
56.653	3109.9	337.34	2044
328.61	563.14	231.98	2144
121.62	3853.8	284.21	2999.6
166.03	1824.5	176.86	1007.6
144.16	1173		1288
171.88	1029.3		1690
	4591.5		393.88
	1274.5		684.33
	3460.8		4290.1
	4430.5
	533.88
	681.47
	255.94
	482.06
Fig 9E IL-4
WT control	WT HDM	CPA-/- control	CPA-/- HDM
60.8107	232.178	98.6113	18.968
39.5697	35.6578	69.9433	134.417
227.315	86	47.6822	92.8981
190.866	106.413	58.0818	39.7808
151.133	134.201	28.9653	121.511
22.5369	39.3585	41.5745	78.6664
109.975	70.4684	228.818	41.2581
73.8301	63.5395		66.1636
56.9271	106.995		57.452
	93.1094		115.093
	22.86		262.722
	111.253		29.7113
	79.9289

## Sheet: Fig. 10
Fig 10 IgE-HDM
WT control	WT HDM	CPA-/- control	CPA-/- HDM
0	2.07708	0	7.30206
0	6.64101	0	0
0	11.2562	0	0
0	4.88759	0	2.69859
0	1.35425	0	0
0	0	0	1.12215
0	5.87211	0	4.90942
0	2.67709		3.15091
0	0		3.77818
0	0		8.78439
0	2.74159		1.5873
0	0		1.50245
0	1.84245		6.09153
	0		0
	4.14715		0
	16.5896		21.4597
	1.35425		7.96481
	2.16257
	6.92725

[truncated: 2 more sheets: Supplementary figure 1, Supplementary figure 2]
